# Supplementary material for: Identification of a New Endo-β-1,4-xylanase Prospected from the Microbiota of the Termite Heterotermes tenuis
Source: Microorganisms. 2022 Apr 26;10(5):906. doi: 10.3390/microorganisms10050906 (PMC9143652; doi:10.3390/microorganisms10050906)
Supplement: Supplementary file 1 [file microorganisms-10-00906-s001.zip › microorganisms-1547244-supplementary/microorganisms-1547244 for proof suppl/Supp.Table.S1.xlsx]

## Sheet: Supp. Table 1A
	GH family	Annotation
Work_transcript1	GH1	OHT03811.1 glycosyl hydrolase	Tritrichomonas foetus
Work_transcript2	GH1	OHT01517.1 glycosyl hydrolase	Tritrichomonas foetus
Work_transcript3	GH2	SHK37648.1 alpha-1,2-mannosidase, putative	Prevotella ruminicola
Work_transcript4	GH2	WP_006842488.1 glycoside hydrolase family 2 protein	Dysgonomonas mossii
Work_transcript5	GH2	WP_099323116.1 hypothetical protein	Anaeromassilibacillus sp. Marseille-P4683
Work_transcript6	GH3	EKN17311.1 hypothetical protein HMPREF1060_00148	Parabacteroides merdae CL03T12C32
Work_transcript7	GH3	WP_109264109.1 beta-glucosidase	Marinilabilia sp. WTE
Work_transcript8	GH3	SBW07010.1 Beta-glucosidase BoGH3B	uncultured Dysgonomonas sp.
Work_transcript9	GH3	WP_068178558.1 glycosyl hydrolase	Macellibacteroides sp. HH-ZS
Work_transcript10	GH3	PTQ94876.1 beta-glucosidase	Mucilaginibacter yixingensis
Work_transcript11	GH3	WP_014678683.1 beta-glucosidase	Solitalea canadensis
Work_transcript12	GH3	WP_082331967.1 glycosyl hydrolase	Mangrovimonas sp. ST2L12
Work_transcript13	GH3	WP_062182239.1 glycosyl hydrolase	Dysgonomonas macrotermitis
Work_transcript14	GH3	WP_109264255.1 beta-glucosidase	Marinilabilia sp. WTE
Work_transcript15	GH3	WP_073119002.1 beta-glucosidase	Reichenbachiella agariperforans
Work_transcript16	GH3	WP_117724517.1 glycoside hydrolase family 3 protein	Bacteroides oleiciplenus
Work_transcript17	GH3	WP_106542938.1 beta-glucosidase	Prolixibacter denitrificans
Work_transcript18	GH3	WP_114781341.1 beta-glucosidase	Hymenobacteraceae bacterium SYSU D60016
Work_transcript19	GH3	SHF77072.1 beta-glucosidase	Pedobacter caeni
Work_transcript20	GH3	WP_021968425.1 glycosyl hydrolase	Bacteroides intestinalis
Work_transcript21	GH3	CDC10027.1 thermostable beta-glucosidase	Clostridium sp. CAG:413
Work_transcript22	GH3	CDC10027.1 thermostable beta-glucosidase	Clostridium sp. CAG:413
Work_transcript23	GH3	BAV07454.1 beta-glucosidase	Filimonas lacunae
Work_transcript24	GH3	WP_085535529.1 glycosyl hydrolase	Massilibacteroides vaginae
Work_transcript25	GH3	WP_119843737.1 beta-glucosidase	Reichenbachiella sp. MSK19-1
Work_transcript26	GH3	OJX91618.1 beta-glucosidase	Paludibacter sp. 47-17
Work_transcript27	GH3	WP_010527720.1 glycosyl hydrolase	Thermophagus xiamenensis
Work_transcript28	GH3	WP_119430680.1 beta-glucosidase	Pontibacter sp. KIRAN
Work_transcript29	GH3	WP_026367530.1 glycoside hydrolase family 3 protein	Bacteroides sp. 14(A)
Work_transcript30	GH3	WP_109264109.1 beta-glucosidase	Marinilabilia sp. WTE
Work_transcript31	GH3	WP_010527720.1 glycosyl hydrolase	Thermophagus xiamenensis
Work_transcript32	GH3	PLB85310.1 beta-glucosidase, partial	Dysgonamonadaceae bacterium
Work_transcript33	GH3	WP_118316976.1 hypothetical protein	Bacteroides sp. AM07-16
Work_transcript34	GH3	WP_068178558.1 glycosyl hydrolase	Macellibacteroides sp. HH-ZS
Work_transcript35	GH3	WP_014678683.1 beta-glucosidase	Solitalea canadensis
Work_transcript36	GH3	WP_106830058.1 glycosyl hydrolase	Parabacteroides sp. Marseille-P4001
Work_transcript37	GH3	WP_021968425.1 glycosyl hydrolase	Bacteroides intestinalis
Work_transcript38	GH3	WP_073357281.1 hypothetical protein	Dysgonomonas macrotermitis
Work_transcript39	GH3	WP_109264255.1 beta-glucosidase	Marinilabilia sp. WTE
Work_transcript40	GH3	WP_113637582.1 beta-glucosidase	Nubsella zeaxanthinifaciens
Work_transcript41	GH3	EEO54603.1 glycosyl hydrolase family 3 C-terminal domain protein	Bacteroides sp. 2_2_4
Work_transcript42	GH3	WP_109264109.1 beta-glucosidase	Marinilabilia sp. WTE
Work_transcript43	GH3	WP_109264255.1 beta-glucosidase	Marinilabilia sp. WTE
Work_transcript44	GH3	WP_118216770.1 glycoside hydrolase family 3 protein	Bacteroides intestinalis
Work_transcript45	GH3	WP_079681851.1 glycosyl hydrolase	Parabacteroides chartae
Work_transcript46	GH5_1	BAF57415.1 putative glycosyl hydrolase family5	uncultured symbiotic protist of Mastotermes darwiniensis
Work_transcript47	GH5_1	BAF57415.1 putative glycosyl hydrolase family5	uncultured symbiotic protist of Mastotermes darwiniensis
Work_transcript48	GH5_1	BAF57415.1 putative glycosyl hydrolase family5	uncultured symbiotic protist of Mastotermes darwiniensis
Work_transcript49	GH5_1	BAF57415.1 putative glycosyl hydrolase family5	uncultured symbiotic protist of Mastotermes darwiniensis
Work_transcript50	GH5_1	BAF57415.1 putative glycosyl hydrolase family5	uncultured symbiotic protist of Mastotermes darwiniensis
Work_transcript51	GH5_1	BAF57415.1 putative glycosyl hydrolase family5	uncultured symbiotic protist of Mastotermes darwiniensis
Work_transcript52	GH5_1	WP_118670700.1 glycoside hydrolase family 5 protein	Clostridium sp. OM08-29
Work_transcript53	GH5_1	BAF57326.1 putative glycosyl hydrolase family5	uncultured symbiotic protist of Hodotermopsis sjoestedti
Work_transcript54	GH5_1	BAF57326.1 putative glycosyl hydrolase family5	uncultured symbiotic protist of Hodotermopsis sjoestedti
Work_transcript55	GH5_1	BAF57326.1 putative glycosyl hydrolase family5	uncultured symbiotic protist of Hodotermopsis sjoestedti
Work_transcript56	GH5_1	BAF57326.1 putative glycosyl hydrolase family5	uncultured symbiotic protist of Hodotermopsis sjoestedti
Work_transcript57	GH5_1	BAF57415.1 putative glycosyl hydrolase family5	uncultured symbiotic protist of Hodotermopsis sjoestedti
Work_transcript58	GH5_1	BAF57326.1 putative glycosyl hydrolase family5	uncultured symbiotic protist of Hodotermopsis sjoestedti
Work_transcript59	GH5_1	SFS03509.1 Aryl-phospho-beta-D-glucosidase BglC, GH1 family	Clostridium populeti
Work_transcript60	GH5_1	BAF57415.1 putative glycosyl hydrolase family5	uncultured symbiotic protist of Mastotermes darwiniensis
Work_transcript61	GH5_1	BAF57326.1 putative glycosyl hydrolase family5	uncultured symbiotic protist of Hodotermopsis sjoestedti
Work_transcript62	GH5_1	BAF57364.1 putative glycosyl hydrolase family5	uncultured symbiotic protist of Neotermes koshunensis
Work_transcript63	GH5_1	BAF57335.1 putative glycosyl hydrolase family5	uncultured symbiotic protist of Hodotermopsis sjoestedti
Work_transcript64	GH5_1	BAF57326.1 putative glycosyl hydrolase family5	uncultured symbiotic protist of Hodotermopsis sjoestedti
Work_transcript65	GH5_1	BAF57415.1 putative glycosyl hydrolase family5	uncultured symbiotic protist of Mastotermes darwiniensis
Work_transcript66	GH5_1	BAF57415.1 putative glycosyl hydrolase family5	uncultured symbiotic protist of Mastotermes darwiniensis
Work_transcript67	GH5_1	BAF57461.1 putative glycosyl hydrolase family5	uncultured symbiotic protist of Cryptocercus punctulatus
Work_transcript68	GH5_1	BAF57364.1 putative glycosyl hydrolase family5	uncultured symbiotic protist of Neotermes koshunensis
Work_transcript69	GH5_1	BAF57364.1 putative glycosyl hydrolase family5	uncultured symbiotic protist of Neotermes koshunensis
Work_transcript70	GH5_1	BAF57415.1 putative glycosyl hydrolase family5	uncultured symbiotic protist of Mastotermes darwiniensis
Work_transcript71	GH5_1	BAF57335.1 putative glycosyl hydrolase family5	uncultured symbiotic protist of Hodotermopsis sjoestedti
Work_transcript72	GH5_2	WP_026625660.1 glycoside hydrolase family 5 protein	Dysgonomonas capnocytophagoides
Work_transcript73	GH5_2	BAD90558.1 cellulase	Spirotrichonympha leidyi
Work_transcript74	GH5_2	BAF57458.1 putative glycosyl hydrolase family5	uncultured symbiotic protist of Cryptocercus punctulatus
Work_transcript75	GH5_4	BAF57333.1 putative glycosyl hydrolase family5	uncultured symbiotic protist of Hodotermopsis sjoestedti
Work_transcript76	GH5_4	BAF57333.1 putative glycosyl hydrolase family5	uncultured symbiotic protist of Hodotermopsis sjoestedti
Work_transcript77	GH5_4	BAF57333.1 putative glycosyl hydrolase family5	uncultured symbiotic protist of Hodotermopsis sjoestedti
Work_transcript78	GH5_4	RKD19094.1 DNA mismatch repair protein	Pelobium manganitolerans
Work_transcript79	GH5_4	WP_092026757.1 DNA mismatch repair protein	Porphyromonadaceae bacterium NLAE-zl-C104
Work_transcript80	GH5_4	BAF57333.1 putative glycosyl hydrolase family5	uncultured symbiotic protist of Hodotermopsis sjoestedti
Work_transcript81	GH5_4	WP_092026757.1 DNA mismatch repair protein	Porphyromonadaceae bacterium NLAE-zl-C104
Work_transcript82	GH5_4	BAF57333.1 putative glycosyl hydrolase family5	uncultured symbiotic protist of Hodotermopsis sjoestedti
Work_transcript83	GH5_4	BAF57333.1 putative glycosyl hydrolase family5	uncultured symbiotic protist of Hodotermopsis sjoestedti
Work_transcript84	GH5_4	BAF57333.1 putative glycosyl hydrolase family5	uncultured symbiotic protist of Hodotermopsis sjoestedti
Work_transcript85	GH5_4	WP_105718515.1 DNA mismatch repair protein	Sphingobacterium haloxyli
Work_transcript86	GH7	BAB64564.2 endoglucanase 2	Holomastigotoides mirabile
Work_transcript87	GH7	BAF57392.1 putative glycosyl hydrolase family7	uncultured symbiotic protist of Neotermes koshunensis
Work_transcript88	GH7	BAF57463.1 putative glycosyl hydrolase family7	uncultured symbiotic protist of Cryptocercus punctulatus
Work_transcript89	GH7	BAF57396.1 putative glycosyl hydrolase family7	uncultured symbiotic protist of Neotermes koshunensis
Work_transcript90	GH7	BAF57378.1 putative glycosyl hydrolase family7	uncultured symbiotic protist of Neotermes koshunensis
Work_transcript91	GH7	BAF57396.1 putative glycosyl hydrolase family7	uncultured symbiotic protist of Neotermes koshunensis
Work_transcript92	GH7	BAF57392.1 putative glycosyl hydrolase family7	uncultured symbiotic protist of Neotermes koshunensis
Work_transcript93	GH7	BAF57374.1 putative glycosyl hydrolase family7	uncultured symbiotic protist of Neotermes koshunensis
Work_transcript94	GH7	BAF57374.1 putative glycosyl hydrolase family7	uncultured symbiotic protist of Neotermes koshunensis
Work_transcript95	GH7	BAF57463.1 putative glycosyl hydrolase family7	uncultured symbiotic protist of Cryptocercus punctulatus
Work_transcript96	GH7	BAF57463.1 putative glycosyl hydrolase family7	uncultured symbiotic protist of Cryptocercus punctulatus
Work_transcript97	GH7	BAB64565.3 endoglucanase 3	Holomastigotoides mirabile
Work_transcript98	GH7	BAB64563.2 endoglucanase 1	Holomastigotoides mirabile
Work_transcript99	GH7	BAF57463.1 putative glycosyl hydrolase family7	uncultured symbiotic protist of Cryptocercus punctulatus
Work_transcript100	GH7	BAF57463.1 putative glycosyl hydrolase family7	uncultured symbiotic protist of Cryptocercus punctulatus
Work_transcript101	GH7	BAF57463.1 putative glycosyl hydrolase family7	uncultured symbiotic protist of Cryptocercus punctulatus
Work_transcript102	GH7	BAB64565.3 endoglucanase 3	Holomastigotoides mirabile
Work_transcript103	GH7	BAB64565.3 endoglucanase 3	Holomastigotoides mirabile
Work_transcript104	GH7	BAF57396.1 putative glycosyl hydrolase family7	uncultured symbiotic protist of Neotermes koshunensis
Work_transcript105	GH7	BAF57396.1 putative glycosyl hydrolase family7	uncultured symbiotic protist of Neotermes koshunensis
Work_transcript106	GH7	BAF57463.1 putative glycosyl hydrolase family7	uncultured symbiotic protist of Cryptocercus punctulatus
Work_transcript107	GH7	BAF57386.1 putative glycosyl hydrolase family7	uncultured symbiotic protist of Neotermes koshunensis
Work_transcript108	GH7	BAF57463.1 putative glycosyl hydrolase family7	uncultured symbiotic protist of Cryptocercus punctulatus
Work_transcript109	GH7	BAF57374.1 putative glycosyl hydrolase family7	uncultured symbiotic protist of Neotermes koshunensis
Work_transcript110	GH7	BAF57463.1 putative glycosyl hydrolase family7	uncultured symbiotic protist of Cryptocercus punctulatus
Work_transcript111	GH7	BAF57463.1 putative glycosyl hydrolase family7	uncultured symbiotic protist of Cryptocercus punctulatus
Work_transcript112	GH7	BAF57463.1 putative glycosyl hydrolase family7	uncultured symbiotic protist of Cryptocercus punctulatus
Work_transcript113	GH7	BAF57463.1 putative glycosyl hydrolase family7	uncultured symbiotic protist of Cryptocercus punctulatus
Work_transcript114	GH7	BAF57463.1 putative glycosyl hydrolase family7	uncultured symbiotic protist of Cryptocercus punctulatus
Work_transcript115	GH7	BAF57386.1 putative glycosyl hydrolase family7	uncultured symbiotic protist of Neotermes koshunensis
Work_transcript116	GH7	BAF57374.1 putative glycosyl hydrolase family7	uncultured symbiotic protist of Neotermes koshunensis
Work_transcript117	GH7	BAB64565.3 endoglucanase 3	Holomastigotoides mirabile
Work_transcript118	GH7	BAF57463.1 putative glycosyl hydrolase family7	uncultured symbiotic protist of Cryptocercus punctulatus
Work_transcript119	GH7	BAF57386.1 putative glycosyl hydrolase family7	uncultured symbiotic protist of Neotermes koshunensis
Work_transcript120	GH7	BAF57463.1 putative glycosyl hydrolase family7	uncultured symbiotic protist of Cryptocercus punctulatus
Work_transcript121	GH7	BAF57396.1 putative glycosyl hydrolase family7	uncultured symbiotic protist of Neotermes koshunensis
Work_transcript122	GH7	BAB64564.2 endoglucanase 2	Holomastigotoides mirabile
Work_transcript123	GH7	BAB64563.2 endoglucanase 1	Holomastigotoides mirabile
Work_transcript124	GH7	BAB64565.3 endoglucanase 3	Holomastigotoides mirabile
Work_transcript125	GH7	BAB64563.2 endoglucanase 1	Holomastigotoides mirabile
Work_transcript126	GH7	BAB64553.1 endoglucanase 1	Pseudotrichonympha grassii
Work_transcript127	GH7	BAB64563.2 endoglucanase 1	Holomastigotoides mirabile
Work_transcript128	GH7	BAB64565.3 endoglucanase 3	Holomastigotoides mirabile
Work_transcript129	GH7	BAB64565.3 endoglucanase 3	Holomastigotoides mirabile
Work_transcript130	GH7	BAF57396.1 putative glycosyl hydrolase family7	uncultured symbiotic protist of Neotermes koshunensis
Work_transcript131	GH7	BAF57386.1 putative glycosyl hydrolase family7	uncultured symbiotic protist of Neotermes koshunensis
Work_transcript132	GH7	BAF57463.1 putative glycosyl hydrolase family7	uncultured symbiotic protist of Cryptocercus punctulatus
Work_transcript133	GH7	BAF57463.1 putative glycosyl hydrolase family7	uncultured symbiotic protist of Cryptocercus punctulatus
Work_transcript134	GH7	BAF57463.1 putative glycosyl hydrolase family7	uncultured symbiotic protist of Cryptocercus punctulatus
Work_transcript135	GH7	BAF57463.1 putative glycosyl hydrolase family7	uncultured symbiotic protist of Cryptocercus punctulatus
Work_transcript136	GH7	BAF57386.1 putative glycosyl hydrolase family7	uncultured symbiotic protist of Neotermes koshunensis
Work_transcript137	GH7	BAF57386.1 putative glycosyl hydrolase family7	uncultured symbiotic protist of Neotermes koshunensis
Work_transcript138	GH7	BAF57386.1 putative glycosyl hydrolase family7	uncultured symbiotic protist of Neotermes koshunensis
Work_transcript139	GH7	BAF57463.1 putative glycosyl hydrolase family7	uncultured symbiotic protist of Cryptocercus punctulatus
Work_transcript140	GH7	BAF57386.1 putative glycosyl hydrolase family7	uncultured symbiotic protist of Neotermes koshunensis
Work_transcript141	GH7	BAF57374.1 putative glycosyl hydrolase family7	uncultured symbiotic protist of Neotermes koshunensis
Work_transcript142	GH7	BAF57378.1 putative glycosyl hydrolase family7	uncultured symbiotic protist of Neotermes koshunensis
Work_transcript143	GH7	BAB69425.1 cellulase	Pseudotrichonympha grassii
Work_transcript144	GH7	BAB64565.3 endoglucanase 3	Holomastigotoides mirabile
Work_transcript145	GH7	BAB64565.3 endoglucanase 3	Holomastigotoides mirabile
Work_transcript146	GH7	BAB64563.2 endoglucanase 1	Holomastigotoides mirabile
Work_transcript147	GH7	BAB64563.2 endoglucanase 1	Holomastigotoides mirabile
Work_transcript148	GH7	BAF57384.1 putative glycosyl hydrolase family7	uncultured symbiotic protist of Neotermes koshunensis
Work_transcript149	GH7	BAF57396.1 putative glycosyl hydrolase family7	uncultured symbiotic protist of Neotermes koshunensis
Work_transcript150	GH7	BAB64565.3 endoglucanase 3	Holomastigotoides mirabile
Work_transcript151	GH7	BAF57378.1 putative glycosyl hydrolase family7	uncultured symbiotic protist of Neotermes koshunensis
Work_transcript152	GH7	BAF57463.1 putative glycosyl hydrolase family7	uncultured symbiotic protist of Cryptocercus punctulatus
Work_transcript153	GH7	BAF57386.1 putative glycosyl hydrolase family7	uncultured symbiotic protist of Neotermes koshunensis
Work_transcript154	GH7	BAF57396.1 putative glycosyl hydrolase family7	uncultured symbiotic protist of Neotermes koshunensis
Work_transcript155	GH7	BAF57386.1 putative glycosyl hydrolase family7	uncultured symbiotic protist of Neotermes koshunensis
Work_transcript156	GH7	BAF57396.1 putative glycosyl hydrolase family7	uncultured symbiotic protist of Neotermes koshunensis
Work_transcript157	GH8	WP_026627561.1 glycoside hydrolase	Dysgonomonas capnocytophagoides
Work_transcript158	GH9	WP_066178563.1 glycoside hydrolase	Bacteroidales bacterium Barb6XT
Work_transcript159	GH9	WP_066178563.1 glycoside hydrolase	Bacteroidales bacterium Barb6XT
Work_transcript160	GH10	AFG19441.1 xylanase	uncultured symbiotic protist of Coptotermes formosanus
Work_transcript161	GH11	BAH56524.1 endo-beta-1,4-xylanase	Holomastigotoides mirabile
Work_transcript162	GH11	BAH56520.1 endo-beta-1,4-xylanase	Holomastigotoides mirabile
Work_transcript163	GH11	BAH56524.1 endo-beta-1,4-xylanase	Holomastigotoides mirabile
Work_transcript164	GH11	BAH56520.1 endo-beta-1,4-xylanase	Holomastigotoides mirabile
Work_transcript165	GH11	BAH56524.1 endo-beta-1,4-xylanase	Holomastigotoides mirabile
Work_transcript166	GH13	OHT06810.1 1,4-alpha-glucan-branching enzyme	Tritrichomonas foetus
Work_transcript167	GH13_8	OHT06810.1 1,4-alpha-glucan-branching enzyme	Tritrichomonas foetus
Work_transcript168	GH13_8	OHT06810.1 1,4-alpha-glucan-branching enzyme	Tritrichomonas foetus
Work_transcript169	GH13_8	OHT06810.1 1,4-alpha-glucan-branching enzyme	Tritrichomonas foetus
Work_transcript170	GH13_8	OHT06810.1 1,4-alpha-glucan-branching enzyme	Tritrichomonas foetus
Work_transcript171	GH13_8	OHT06810.1 1,4-alpha-glucan-branching enzyme	Tritrichomonas foetus
Work_transcript172	GH13_21	RQP12655.1 glycoside hydrolase family 13 protein	Microbacteriaceae bacterium
Work_transcript173	GH13_21	RQP12655.1 glycoside hydrolase family 13 protein	Microbacteriaceae bacterium
Work_transcript174	GH13_25	OHT13097.1 Amylo-alpha-1,6-glucosidase family protein	Tritrichomonas foetus
Work_transcript175	GH13_25	OHT13097.1 Amylo-alpha-1,6-glucosidase family protein	Tritrichomonas foetus
Work_transcript176	GH13_25	OHT06004.1 Glycogen debranching enzyme	Tritrichomonas foetus
Work_transcript177	GH13_25	OHT13097.1 Amylo-alpha-1,6-glucosidase family protein	Tritrichomonas foetus
Work_transcript178	GH13_25	OHT06004.1 Glycogen debranching enzyme	Tritrichomonas foetus
Work_transcript179	GH13_25	OHT06004.1 Glycogen debranching enzyme	Tritrichomonas foetus
Work_transcript180	GH13_25	OHT06004.1 Glycogen debranching enzyme	Tritrichomonas foetus
Work_transcript181	GH13_25	XP_001313063.1 Amylo-alpha-1,6-glucosidase family protein	Trichomonas vaginalis G3
Work_transcript182	GH13_32	OHT08399.1 Alpha amylase, catalytic domain containing protein	Tritrichomonas foetus
Work_transcript183	GH13_37	XP_001302224.1 Alpha amylase, catalytic domain containing protein	Trichomonas vaginalis G3
Work_transcript184	GH13_37	XP_001329026.1 Maltogenic amylase	Trichomonas vaginalis G3
Work_transcript185	GH13_38	WP_012573237.1 alpha-amylase	Candidatus Azobacteroides pseudotrichonymphae
Work_transcript186	GH14	XP_001312145.1 glycosyl hydrolase	Trichomonas vaginalis G3
Work_transcript187	GH18	CEG78573.1 Putative Chitinase 2	Rhizopus microsporus
Work_transcript188	GH18	ORX54530.1 glycoside hydrolase	Hesseltinella vesiculosa
Work_transcript189	GH18	VBB88398.1 Extracellular chitinase	Yarrowia lipolytica
Work_transcript190	GH18	ORX46534.1 glycoside hydrolase	Hesseltinella vesiculosa
Work_transcript191	GH18	CEG78573.1 Putative Chitinase 2	Rhizopus microsporus
Work_transcript192	GH18	ORZ21169.1 glycoside hydrolase superfamily	Absidia repens
Work_transcript193	GH18	ORX54530.1 glycoside hydrolase	Hesseltinella vesiculosa
Work_transcript194	GH18	ORX54530.1 glycoside hydrolase	Hesseltinella vesiculosa
Work_transcript195	GH18	OCH89688.1 glycoside hydrolase	Obba rivulosa
Work_transcript196	GH18	ORX54530.1 glycoside hydrolase	Hesseltinella vesiculosa
Work_transcript197	GH18	ORX54530.1 glycoside hydrolase	Hesseltinella vesiculosa
Work_transcript198	GH18	ORX54530.1 glycoside hydrolase	Hesseltinella vesiculosa
Work_transcript199	GH18	ORX54530.1 glycoside hydrolase	Hesseltinella vesiculosa
Work_transcript200	GH18	XP_018734643.1 Cts1p	Sugiyamaella lignohabitans
Work_transcript201	GH18	ORX46534.1 glycoside hydrolase	Hesseltinella vesiculosa
Work_transcript202	GH18	ORZ21169.1 glycoside hydrolase superfamily	Absidia repens
Work_transcript203	GH19	WP_077894528.1 hypothetical protein	Clostridium felsineum
Work_transcript204	GH19	OHT13490.1 hypothetical protein TRFO_16226	Tritrichomonas foetus
Work_transcript205	GH19	VDG72137.1 peptidoglycan binding domain-containing protein	Clostridium carnis
Work_transcript206	GH19	WP_026888679.1 peptidoglycan-binding protein	Clostridium beijerinckii
Work_transcript207	GH19	WP_077894528.1 hypothetical protein	Clostridium felsineum
Work_transcript208	GH20	OHT10474.1 Beta-hexosaminidase	Tritrichomonas foetus
Work_transcript209	GH20	OHT05298.1 Beta-hexosaminidase	Tritrichomonas foetus
Work_transcript210	GH20	OHT05298.1 Beta-hexosaminidase	Tritrichomonas foetus
Work_transcript211	GH20	OHT10474.1 Beta-hexosaminidase	Tritrichomonas foetus
Work_transcript212	GH20	SEN82461.1 hexosaminidase	Chitinophaga rupis
Work_transcript213	GH25	WP_083262885.1 LysM peptidoglycan-binding domain-containing protein	Merdimonas faecis
Work_transcript214	GH26	WP_073002554.1 hypothetical protein	Mariniphaga anaerophila
Work_transcript215	GH26	WP_073002554.1 hypothetical protein	Mariniphaga anaerophila
Work_transcript216	GH26	BBA49652.1 mannanase, partial	uncultured symbiotic protist of Reticulitermes speratus
Work_transcript217	GH26	OFY73025.1 hypothetical protein A2V46_15635	Bacteroidetes bacterium RBG_19FT_COMBO_42_7
Work_transcript218	GH26	RQV96904.1 hypothetical protein EH221_04370	bacterium
Work_transcript219	GH27	OHS95043.1 hypothetical protein TRFO_38776	Tritrichomonas foetus
Work_transcript220	GH30	WP_122274178.1 beta-glycosidase	Parabacteroides sp. AM08-6
Work_transcript221	GH30_1	WP_090795692.1 glucosylceramidase	Pelagirhabdus alkalitolerans
Work_transcript222	GH30_1	PWL80084.1 glucosylceramidase	Prevotellaceae bacterium
Work_transcript223	GH30_1	PWL80084.1 glucosylceramidase	Prevotellaceae bacterium
Work_transcript224	GH30_1	WP_090795692.1 glucosylceramidase	Pelagirhabdus alkalitolerans
Work_transcript225	GH30_1	WP_090795692.1 glucosylceramidase	Pelagirhabdus alkalitolerans
Work_transcript226	GH30_1	WP_076160217.1 glucosylceramidase	Paenibacillus sp. FSL R7-0337
Work_transcript227	GH30_1	PWL80084.1 glucosylceramidase	Prevotellaceae bacterium
Work_transcript228	GH30_1	PWL80084.1 glucosylceramidase	Prevotellaceae bacterium
Work_transcript229	GH30_1	PWL80084.1 glucosylceramidase	Prevotellaceae bacterium
Work_transcript230	GH30_1	PWL80084.1 glucosylceramidase	Prevotellaceae bacterium
Work_transcript231	GH30_1	WP_017380501.1 hypothetical protein	Paenisporosarcina sp. TG-14
Work_transcript232	GH30_1	PWL80084.1 glucosylceramidase	Prevotellaceae bacterium
Work_transcript233	GH30_1	PWL80084.1 glucosylceramidase	Prevotellaceae bacterium
Work_transcript234	GH30_1	PWL80084.1 glucosylceramidase	Prevotellaceae bacterium
Work_transcript235	GH31	OHS93249.1 Neutral alpha-glucosidase C	Tritrichomonas foetus
Work_transcript236	GH31	WP_036644230.1 DUF5110 domain-containing protein	Parabacteroides distasonis
Work_transcript237	GH31	WP_008773113.1 DUF5110 domain-containing protein	Bacteroides sp. 2_1_33B
Work_transcript238	GH31	XP_001578915.1 glycosyl hydrolase	Trichomonas vaginalis G3
Work_transcript239	GH31	WP_086008814.1 DUF5110 domain-containing protein	Nitrospirillum amazonense
Work_transcript240	GH31	XP_001578915.1 glycosyl hydrolase	Trichomonas vaginalis G3
Work_transcript241	GH31	OHT15427.1 glycosyl hydrolase	Tritrichomonas foetus
Work_transcript242	GH31	XP_001578915.1 glycosyl hydrolase	Trichomonas vaginalis G3
Work_transcript243	GH31	OHT00915.1 Neutral alpha-glucosidase AB	Tritrichomonas foetus
Work_transcript244	GH31	OHT15427.1 glycosyl hydrolase	Tritrichomonas foetus
Work_transcript245	GH35	OHT12259.1 hypothetical protein TRFO_18071	Tritrichomonas foetus
Work_transcript246	GH35	OHS93327.1 Beta-galactosidase	Tritrichomonas foetus
Work_transcript247	GH35	OHT12259.1 hypothetical protein TRFO_18071	Tritrichomonas foetus
Work_transcript248	GH35	OHT07345.1 Beta-galactosidase	Tritrichomonas foetus
Work_transcript249	GH35	OHT07345.1 Beta-galactosidase	Tritrichomonas foetus
Work_transcript250	GH35	OHT12259.1 hypothetical protein TRFO_18071	Tritrichomonas foetus
Work_transcript251	GH35	OHT17081.1 Beta-galactosidase-1-like protein	Tritrichomonas foetus
Work_transcript252	GH35	OHT10887.1 Beta-galactosidase	Tritrichomonas foetus
Work_transcript253	GH35	OHS97329.1 Beta-galactosidase	Tritrichomonas foetus
Work_transcript254	GH35	OHT12259.1 hypothetical protein TRFO_18071	Tritrichomonas foetus
Work_transcript255	GH35	OHT12259.1 hypothetical protein TRFO_18071	Tritrichomonas foetus
Work_transcript256	GH35	XP_012896741.1 uncharacterized protein	Blastocystis hominis
Work_transcript257	GH35	OHS96929.1 Beta-galactosidase	Tritrichomonas foetus
Work_transcript258	GH35	OHT07345.1 Beta-galactosidase	Tritrichomonas foetus
Work_transcript259	GH35	OHS97329.1 Beta-galactosidase	Tritrichomonas foetus
Work_transcript260	GH36	WP_119216059.1 alpha-galactosidase	Parabacteroides merdae
Work_transcript261	GH38	OHT11606.1 glycosyl hydrolase	Tritrichomonas foetus
Work_transcript262	GH43	EKU90514.1 hypothetical protein HMPREF9447_01932	Bacteroides oleiciplenus YIT 12058
Work_transcript263	GH43	SHK37648.1 alpha-1,2-mannosidase, putative	Prevotella ruminicola
Work_transcript264	GH43_12	PXV66337.1 beta-xylosidase	Dysgonomonas alginatilytica
Work_transcript265	GH43_2	WP_091767200.1 glycosyl hydrolase family 43	Prevotella sp. khp7
Work_transcript266	GH43_2	WP_094599623.1 hypothetical protein	Paenibacillus sp. XY044
Work_transcript267	GH43_2	WP_094599623.1 hypothetical protein	Paenibacillus sp. XY044
Work_transcript268	GH43_2	WP_112749614.1 carbohydrate-binding protein	Chryseolinea flava
Work_transcript269	GH43_2	OBZ19259.1 hypothetical protein A8L34_07000	Bacillus sp. FJAT-27264
Work_transcript270	GH43_2	WP_094599623.1 hypothetical protein	Paenibacillus sp. XY044
Work_transcript271	GH43_2	WP_094599623.1 hypothetical protein	Paenibacillus sp. XY044
Work_transcript272	GH43_2	WP_063845965.1 carbohydrate-binding protein	Paenibacillus sp. FJAT-27812
Work_transcript273	GH43_2	WP_094599623.1 hypothetical protein	Paenibacillus sp. XY044
Work_transcript274	GH43_28	OFX61074.1 carbohydrate-binding protein	Bacteroidetes bacterium GWB2_41_8
Work_transcript275	GH43_28	WP_117725173.1 carbohydrate-binding protein	Bacteroides oleiciplenus
Work_transcript276	GH43_28	WP_117725173.1 carbohydrate-binding protein	Bacteroides oleiciplenus
Work_transcript277	GH43_28	WP_117725173.1 carbohydrate-binding protein	Bacteroides oleiciplenus
Work_transcript278	GH43_28	WP_101310213.1 carbohydrate-binding protein	Labilibaculum manganireducens
Work_transcript279	GH43_28	WP_117725173.1 carbohydrate-binding protein	Bacteroides oleiciplenus
Work_transcript280	GH43_28	WP_117725173.1 carbohydrate-binding protein	Bacteroides oleiciplenus
Work_transcript281	GH45	BAF57355.1 putative glycosyl hydrolase family45	uncultured symbiotic protist of Hodotermopsis sjoestedti
Work_transcript282	GH45	BAF57355.1 putative glycosyl hydrolase family45	uncultured symbiotic protist of Hodotermopsis sjoestedti
Work_transcript283	GH45	KIO34078.1 glycoside hydrolase family 45 protein	Tulasnella calospora MUT 4182
Work_transcript284	GH45	ESK85518.1 glycoside hydrolase family 45 protein	Moniliophthora roreri MCA 2997
Work_transcript285	GH47	OHS93398.1 Endoplasmic reticulum mannosyl-oligosaccharide 1,2-alpha-mannosidase	Tritrichomonas foetus
Work_transcript286	GH53	WP_028897429.1 hypothetical protein	Prevotella sp. HUN102
Work_transcript287	GH53	WP_072288522.1 arabinogalactan endo-1,4-beta-galactosidase	Prevotellaceae bacterium HUN156
Work_transcript288	GH53	WP_119597783.1 antitoxin	Paenibacillus nanensis
Work_transcript289	GH53	WP_057252896.1 arabinogalactan endo-1,4-beta-galactosidase	Bacteroides uniformis
Work_transcript290	GH53	WP_028897429.1 hypothetical protein	Prevotella sp. HUN102
Work_transcript291	GH55	XP_018189681.1 glycoside hydrolase family 55 protein	Xylona heveae TC161
Work_transcript292	GH55	KKY34444.1 putative glycoside hydrolase family 55 protein	Diaporthe ampelina
Work_transcript293	GH55	XP_024765843.1 glycoside hydrolase family 55 protein	Trichoderma asperellum CBS 433.97
Work_transcript294	GH55	XP_024765843.1 glycoside hydrolase family 55 protein	Trichoderma asperellum CBS 433.97
Work_transcript295	GH55	XP_959036.3 1,3-beta glucanase	Neurospora crassa OR74A
Work_transcript296	GH67	WP_068704928.1 alpha-glucuronidase	Paludibacter jiangxiensis
Work_transcript297	GH67	WP_013443971.1 alpha-glucuronidase	Paludibacter propionicigenes
Work_transcript298	GH67	ACU08174.1 Alpha-glucuronidase	Flavobacteriaceae bacterium 3519-10
Work_transcript299	GH67	WP_054510978.1 alpha-glucuronidase	Chryseobacterium sp. ERMR1:04
Work_transcript300	GH76	WP_122353572.1 glycosyl hydrolase family 76	Parabacteroides sp. AF14-59
Work_transcript301	GH76	WP_053826822.1 glycosyl hydrolase family 76	Lascolabacillus massiliensis
Work_transcript302	GH77	OHT01075.1 4-alpha-glucanotransferase family protein	Tritrichomonas foetus
Work_transcript303	GH81	WP_010419188.1 T9SS type A sorting domain-containing protein	Anaerophaga thermohalophila
Work_transcript304	GH81	WP_010419188.1 T9SS type A sorting domain-containing protein	Anaerophaga thermohalophila
Work_transcript305	GH81	WP_010419188.1 T9SS type A sorting domain-containing protein	Anaerophaga thermohalophila
Work_transcript306	GH87	WP_108065198.1 carbohydrate-binding protein	Vitiosangium sp. GDMCC 1.1324
Work_transcript307	GH87	WP_108065198.1 carbohydrate-binding protein	Vitiosangium sp. GDMCC 1.1324
Work_transcript308	GH87	WP_093457528.1 MULTISPECIES: APHP domain-containing protein	Streptomyces
Work_transcript309	GH87	WP_108065198.1 carbohydrate-binding protein	Vitiosangium sp. GDMCC 1.1324
Work_transcript310	GH87	WP_108065198.1 carbohydrate-binding protein	Vitiosangium sp. GDMCC 1.1324
Work_transcript311	GH87	WP_108065198.1 carbohydrate-binding protein	Vitiosangium sp. GDMCC 1.1324
Work_transcript312	GH87	WP_108065198.1 carbohydrate-binding protein	Vitiosangium sp. GDMCC 1.1324
Work_transcript313	GH87	WP_108065198.1 carbohydrate-binding protein	Vitiosangium sp. GDMCC 1.1324
Work_transcript314	GH87	WP_053241160.1 carbohydrate-binding protein	Clostridium sp. DMHC 10
Work_transcript315	GH92	WP_113947292.1 glycoside hydrolase family 92 protein	Pedobacter sp. RS10
Work_transcript316	GH92	OFX58415.1 sugar hydrolase	Bacteroidetes bacterium GWB2_41_8
Work_transcript317	GH92	WP_113947292.1 glycoside hydrolase family 92 protein	Pedobacter sp. RS10
Work_transcript318	GH92	OFX58415.1 sugar hydrolase	Bacteroidetes bacterium GWB2_41_8
Work_transcript319	GH95	WP_054704575.1 carbohydrate-binding protein	Paenibacillus pinihumi
Work_transcript320	GH95	RME95973.1 glycoside hydrolase family 95 protein	Verrucomicrobia bacterium
Work_transcript321	GH95	WP_068960069.1 glycoside hydrolase family 95 protein	Muribaculum intestinale
Work_transcript322	GH95	WP_009317388.1 glycoside hydrolase family 95 protein	Tannerella sp. 6_1_58FAA_CT1
Work_transcript323	GH95	WP_076928360.1 hypothetical protein	Proteiniphilum saccharofermentans
Work_transcript324	GH105	WP_078681241.1 glycosyl hydrolase family 88	Clostridium sp. USBA 49
Work_transcript325	GH105	CDE25829.1 glycosyl hydrolase family 88	Clostridium sp. CAG:307
Work_transcript326	GH105	WP_091542228.1 glucuronyl hydrolase	Thermoflexibacter ruber
Work_transcript327	GH133	XP_001313063.1 Amylo-alpha-1,6-glucosidase family protein	Trichomonas vaginalis G3
Work_transcript328	GH133	OHT06004.1 Glycogen debranching enzyme	Tritrichomonas foetus
Work_transcript329	GH154	WP_035359700.1 DUF2264 domain-containing protein	Edaphobacter aggregans
Work_transcript330	GH154	WP_019420727.1 DUF2264 domain-containing protein	Paenibacillus sp. OSY-SE
Work_transcript331	GH158	WP_075096501.1 hypothetical protein	Planctomyces sp. SH-PL14
Work_transcript332	GH158	OJU61521.1 hypothetical protein BGO01_05440	Armatimonadetes bacterium 55-13
Work_transcript333	GH158	OJU61521.1 hypothetical protein BGO01_05440	Armatimonadetes bacterium 55-13
Work_transcript334	GH158	WP_007210568.1 carbohydrate-binding protein	Bacteroides cellulosilyticus
Work_transcript335	GH158	WP_075096501.1 hypothetical protein	Planctomyces sp. SH-PL14
Work_transcript336	GH158	OJU61521.1 hypothetical protein BGO01_05440	Armatimonadetes bacterium 55-13
Work_transcript337	GH158	OJU61521.1 hypothetical protein BGO01_05440	Armatimonadetes bacterium 55-13

## Sheet: Supp. Table 1B
	GH family	Annotation
Sold_transcript1	GH3	WP_079690367.1 beta-glucosidase	Ohtaekwangia koreensis
Sold_transcript2	GH3	WP_118216770.1 glycoside hydrolase family 3 protein	Bacteroides intestinalis
Sold_transcript3	GH3	WP_039425496.1 glycoside hydrolase family 3 protein	Xanthomonas vesicatoria
Sold_transcript4	GH3	WP_047400917.1 glycoside hydrolase family 3	Chryseobacterium sp. YR460
Sold_transcript5	GH3	SCI43331.1 Periplasmic beta-glucosidase precursor	uncultured Bacteroides sp.
Sold_transcript6	GH3	WP_079681851.1 glycosyl hydrolase	Parabacteroides chartae
Sold_transcript7	GH3	WP_073119002.1 beta-glucosidase	Reichenbachiella agariperforans
Sold_transcript8	GH3	WP_109264255.1 beta-glucosidase	Marinilabilia sp. WTE
Sold_transcript9	GH3	WP_009131963.1 hypothetical protein	Bacteroides oleiciplenus
Sold_transcript10	GH3	WP_079690367.1 beta-glucosidase	Ohtaekwangia koreensis
Sold_transcript11	GH3	WP_079690367.1 beta-glucosidase	Ohtaekwangia koreensis
Sold_transcript12	GH3	OKZ02277.1 hypothetical protein BHV78_05795	Bacteroides sp. CAG:1060_57_27
Sold_transcript13	GH3	OKZ02277.1 hypothetical protein BHV78_05795	Bacteroides sp. CAG:1060_57_27
Sold_transcript14	GH3	WP_073357281.1 hypothetical protein	Dysgonomonas macrotermitis
Sold_transcript15	GH3	WP_013633613.1 glycosyl hydrolase family 3	Pseudopedobacter saltans
Sold_transcript16	GH3	WP_010527720.1 glycosyl hydrolase	Thermophagus xiamenensis
Sold_transcript17	GH3	WP_016193883.1 beta-glucosidase	Arcticibacter svalbardensis
Sold_transcript18	GH3	WP_062182239.1 glycosyl hydrolase	Dysgonomonas macrotermitis
Sold_transcript19	GH5	BAF57326.1 putative glycosyl hydrolase family5	uncultured symbiotic protist of Hodotermopsis sjoestedti
Sold_transcript20	GH5	BAF57415.1 putative glycosyl hydrolase family5	uncultured symbiotic protist of Mastotermes darwiniensis
Sold_transcript21	GH5	WP_093240024.1 glycoside hydrolase family 5 protein	Ruminococcaceae bacterium YAD3003
Sold_transcript22	GH5	BAF57415.1 putative glycosyl hydrolase family5	uncultured symbiotic protist of Mastotermes darwiniensis
Sold_transcript23	GH5_1	BAF57364.1 putative glycosyl hydrolase family5	uncultured symbiotic protist of Neotermes koshunensis
Sold_transcript24	GH5_1	BAF57335.1 putative glycosyl hydrolase family5	uncultured symbiotic protist of Hodotermopsis sjoestedti
Sold_transcript25	GH5_1	BAF57364.1 putative glycosyl hydrolase family5	uncultured symbiotic protist of Neotermes koshunensis
Sold_transcript26	GH5_1	BAF57415.1 putative glycosyl hydrolase family5	uncultured symbiotic protist of Mastotermes darwiniensis
Sold_transcript27	GH5_1	WP_118124334.1 glycosyl hydrolase family 5	Ruminococcus sp. AM43-6
Sold_transcript28	GH5_1	BAF57326.1 putative glycosyl hydrolase family5	uncultured symbiotic protist of Hodotermopsis sjoestedti
Sold_transcript29	GH5_1	BAF57415.1 putative glycosyl hydrolase family5	uncultured symbiotic protist of Mastotermes darwiniensis
Sold_transcript30	GH5_1	BAF57461.1 putative glycosyl hydrolase family5	uncultured symbiotic protist of Cryptocercus punctulatus
Sold_transcript31	GH5_1	BAF57415.1 putative glycosyl hydrolase family5	uncultured symbiotic protist of Mastotermes darwiniensis
Sold_transcript32	GH5_1	BAF57461.1 putative glycosyl hydrolase family5	uncultured symbiotic protist of Cryptocercus punctulatus
Sold_transcript33	GH5_1	BAF57415.1 putative glycosyl hydrolase family5	uncultured symbiotic protist of Mastotermes darwiniensis
Sold_transcript34	GH5_1	WP_118670700.1 glycoside hydrolase family 5 protein	Clostridium sp. OM08-29
Sold_transcript35	GH5_1	BAF57326.1 putative glycosyl hydrolase family5	uncultured symbiotic protist of Hodotermopsis sjoestedti
Sold_transcript36	GH5_1	BAF57335.1 putative glycosyl hydrolase family5	uncultured symbiotic protist of Hodotermopsis sjoestedti
Sold_transcript37	GH5_1	BAF57461.1 putative glycosyl hydrolase family5	uncultured symbiotic protist of Cryptocercus punctulatus
Sold_transcript38	GH5_1	BAF57461.1 putative glycosyl hydrolase family5	uncultured symbiotic protist of Cryptocercus punctulatus
Sold_transcript39	GH5_2	BAD90558.1 cellulase	Spirotrichonympha leidyi
Sold_transcript40	GH5_2	WP_014220365.1 glycoside hydrolase family 5 protein	Niastella koreensis
Sold_transcript41	GH5_2	BAF57458.1 putative glycosyl hydrolase family5	uncultured symbiotic protist of Cryptocercus punctulatus
Sold_transcript42	GH5_4	BAF57333.1 putative glycosyl hydrolase family5	uncultured symbiotic protist of Hodotermopsis sjoestedti
Sold_transcript43	GH5_4	BAF57333.1 putative glycosyl hydrolase family5	uncultured symbiotic protist of Hodotermopsis sjoestedti
Sold_transcript44	GH5_4	SBV98002.1 conserved exported hypothetical protein	uncultured Dysgonomonas sp.
Sold_transcript45	GH5_4	WP_006842487.1 DNA mismatch repair protein	Dysgonomonas mossii
Sold_transcript46	GH7	BAB64563.2 endoglucanase 1	Holomastigotoides mirabile
Sold_transcript47	GH7	BAF57374.1 putative glycosyl hydrolase family7	uncultured symbiotic protist of Neotermes koshunensis
Sold_transcript48	GH7	BAF57378.1 putative glycosyl hydrolase family7	uncultured symbiotic protist of Neotermes koshunensis
Sold_transcript49	GH7	BAF57378.1 putative glycosyl hydrolase family7	uncultured symbiotic protist of Neotermes koshunensis
Sold_transcript50	GH7	BAB64564.2 endoglucanase 2	Holomastigotoides mirabile
Sold_transcript51	GH7	BAB64563.2 endoglucanase 1	Holomastigotoides mirabile
Sold_transcript52	GH7	BAB64563.2 endoglucanase 1	Holomastigotoides mirabile
Sold_transcript53	GH7	BAB64565.3 endoglucanase 3	Holomastigotoides mirabile
Sold_transcript54	GH7	BAF57463.1 putative glycosyl hydrolase family7	uncultured symbiotic protist of Cryptocercus punctulatus
Sold_transcript55	GH7	BAF57463.1 putative glycosyl hydrolase family7	uncultured symbiotic protist of Cryptocercus punctulatus
Sold_transcript56	GH7	BAF57463.1 putative glycosyl hydrolase family7	uncultured symbiotic protist of Cryptocercus punctulatus
Sold_transcript57	GH7	BAF57386.1 putative glycosyl hydrolase family7	uncultured symbiotic protist of Cryptocercus punctulatus
Sold_transcript58	GH7	BAF57463.1 putative glycosyl hydrolase family7	uncultured symbiotic protist of Cryptocercus punctulatus
Sold_transcript59	GH7	BAF57463.1 putative glycosyl hydrolase family7	uncultured symbiotic protist of Cryptocercus punctulatus
Sold_transcript60	GH7	BAF57463.1 putative glycosyl hydrolase family7	uncultured symbiotic protist of Cryptocercus punctulatus
Sold_transcript61	GH7	BAF57463.1 putative glycosyl hydrolase family7	uncultured symbiotic protist of Cryptocercus punctulatus
Sold_transcript62	GH7	BAF57463.1 putative glycosyl hydrolase family7	uncultured symbiotic protist of Cryptocercus punctulatus
Sold_transcript63	GH7	BAF57463.1 putative glycosyl hydrolase family7	uncultured symbiotic protist of Cryptocercus punctulatus
Sold_transcript64	GH7	BAF57463.1 putative glycosyl hydrolase family7	uncultured symbiotic protist of Cryptocercus punctulatus
Sold_transcript65	GH7	BAF57396.1 putative glycosyl hydrolase family7	uncultured symbiotic protist of Neotermes koshunensis
Sold_transcript66	GH7	BAF57463.1 putative glycosyl hydrolase family7	uncultured symbiotic protist of Cryptocercus punctulatus
Sold_transcript67	GH7	BAF57386.1 putative glycosyl hydrolase family7	uncultured symbiotic protist of Neotermes koshunensis
Sold_transcript68	GH7	BAF57374.1 putative glycosyl hydrolase family7	uncultured symbiotic protist of Neotermes koshunensis
Sold_transcript69	GH7	BAF57396.1 putative glycosyl hydrolase family7	uncultured symbiotic protist of Neotermes koshunensis
Sold_transcript70	GH7	BAF57463.1 putative glycosyl hydrolase family7	uncultured symbiotic protist of Cryptocercus punctulatus
Sold_transcript71	GH7	BAF57463.1 putative glycosyl hydrolase family7	uncultured symbiotic protist of Cryptocercus punctulatus
Sold_transcript72	GH7	BAF57463.1 putative glycosyl hydrolase family7	uncultured symbiotic protist of Cryptocercus punctulatus
Sold_transcript73	GH7	BAF57386.1 putative glycosyl hydrolase family7	uncultured symbiotic protist of Neotermes koshunensis
Sold_transcript74	GH7	BAF57386.1 putative glycosyl hydrolase family7	uncultured symbiotic protist of Neotermes koshunensis
Sold_transcript75	GH7	BAF57463.1 putative glycosyl hydrolase family7	uncultured symbiotic protist of Cryptocercus punctulatus
Sold_transcript76	GH7	BAF57463.1 putative glycosyl hydrolase family7	uncultured symbiotic protist of Cryptocercus punctulatus
Sold_transcript77	GH7	BAF57374.1 putative glycosyl hydrolase family7	uncultured symbiotic protist of Neotermes koshunensis
Sold_transcript78	GH7	BAB64563.2 endoglucanase 1	Holomastigotoides mirabile
Sold_transcript79	GH7	BAB64565.3 endoglucanase 3	Holomastigotoides mirabile
Sold_transcript80	GH7	BAB64563.2 endoglucanase 1	Holomastigotoides mirabile
Sold_transcript81	GH7	BAF57378.1 putative glycosyl hydrolase family7	uncultured symbiotic protist of Neotermes koshunensis
Sold_transcript82	GH7	BAF57374.1 putative glycosyl hydrolase family7	uncultured symbiotic protist of Neotermes koshunensis
Sold_transcript83	GH7	BAB69425.1 cellulase	Pseudotrichonympha grassii
Sold_transcript84	GH7	BAB64553.1 endoglucanase 1	Pseudotrichonympha grassii
Sold_transcript85	GH7	BAF57392.1 putative glycosyl hydrolase family7	uncultured symbiotic protist of Neotermes koshunensis
Sold_transcript86	GH7	BAF57392.1 putative glycosyl hydrolase family7	uncultured symbiotic protist of Neotermes koshunensis
Sold_transcript87	GH7	BAB64563.2 endoglucanase 1	Holomastigotoides mirabile
Sold_transcript88	GH7	BAB64563.2 endoglucanase 1	Holomastigotoides mirabile
Sold_transcript89	GH7	BAB64565.3 endoglucanase 3	Holomastigotoides mirabile
Sold_transcript90	GH7	BAB64565.3 endoglucanase 3	Holomastigotoides mirabile
Sold_transcript91	GH7	BAF57396.1 putative glycosyl hydrolase family7	uncultured symbiotic protist of Neotermes koshunensis
Sold_transcript92	GH7	BAB64564.2 endoglucanase 2	Holomastigotoides mirabile
Sold_transcript93	GH7	BAF57463.1 putative glycosyl hydrolase family7	uncultured symbiotic protist of Cryptocercus punctulatus
Sold_transcript94	GH7	BAF57374.1 putative glycosyl hydrolase family7	uncultured symbiotic protist of Neotermes koshunensis
Sold_transcript95	GH7	BAF57463.1 putative glycosyl hydrolase family7	uncultured symbiotic protist of Cryptocercus punctulatus
Sold_transcript96	GH7	BAF57396.1 putative glycosyl hydrolase family7	uncultured symbiotic protist of Neotermes koshunensis
Sold_transcript97	GH7	BAF57463.1 putative glycosyl hydrolase family7	uncultured symbiotic protist of Cryptocercus punctulatus
Sold_transcript98	GH7	BAF57386.1 putative glycosyl hydrolase family7	uncultured symbiotic protist of Neotermes koshunensis
Sold_transcript99	GH7	BAF57386.1 putative glycosyl hydrolase family7	uncultured symbiotic protist of Neotermes koshunensis
Sold_transcript100	GH7	BAF57463.1 putative glycosyl hydrolase family7	uncultured symbiotic protist of Cryptocercus punctulatus
Sold_transcript101	GH7	BAF57386.1 putative glycosyl hydrolase family7	uncultured symbiotic protist of Neotermes koshunensis
Sold_transcript102	GH8	WP_026627561.1 glycoside hydrolase	Dysgonomonas capnocytophagoides
Sold_transcript103	GH9	XP_026285327.1 pre-mRNA-processing factor 6	Frankliniella occidentalis
Sold_transcript104	GH9	WP_066243531.1 glycoside hydrolase	Bacteroidales bacterium Barb4
Sold_transcript105	GH10	AFG19441.1 xylanase	uncultured symbiotic protist of Coptotermes formosanus
Sold_transcript106	GH11	BAH56520.1 endo-beta-1,4-xylanase	Holomastigotoides mirabile
Sold_transcript107	GH11	BAH56522.1 endo-beta-1,4-xylanase	Holomastigotoides mirabile
Sold_transcript108	GH11	BAH56524.1 endo-beta-1,4-xylanase	Holomastigotoides mirabile
Sold_transcript109	GH13_21	RQP12655.1 glycoside hydrolase family 13 protein	Microbacteriaceae bacterium
Sold_transcript110	GH13_25	XP_001313063.1 Amylo-alpha-1,6-glucosidase family protein	Trichomonas vaginalis G3
Sold_transcript111	GH13_25	OHT06004.1 Glycogen debranching enzyme	Tritrichomonas foetus
Sold_transcript112	GH13_25	OHT13097.1 Amylo-alpha-1,6-glucosidase family protein	Tritrichomonas foetus
Sold_transcript113	GH13_8	OHT06810.1 1,4-alpha-glucan-branching enzyme	Tritrichomonas foetus
Sold_transcript114	GH13_8	OHT06810.1 1,4-alpha-glucan-branching enzyme	Tritrichomonas foetus
Sold_transcript115	GH13_8	OHT06810.1 1,4-alpha-glucan-branching enzyme	Tritrichomonas foetus
Sold_transcript116	GH13_8	OHT06810.1 1,4-alpha-glucan-branching enzyme	Tritrichomonas foetus
Sold_transcript117	GH18	ORX65808.1 glycoside hydrolase, partial	Linderina pennispora
Sold_transcript118	GH18	ORX54530.1 glycoside hydrolase	Hesseltinella vesiculosa
Sold_transcript119	GH18	GAV54123.1 hypothetical protein ZYGR_0AK06250	Zygosaccharomyces rouxii
Sold_transcript120	GH18	CEG78573.1 Putative Chitinase 2	Rhizopus microsporus
Sold_transcript121	GH18	ORZ21169.1 glycoside hydrolase superfamily	Absidia repens
Sold_transcript122	GH18	ORX54530.1 glycoside hydrolase	Hesseltinella vesiculosa
Sold_transcript123	GH18	VBB88398.1 Extracellular chitinase	Yarrowia lipolytica
Sold_transcript124	GH19	OHT13490.1 hypothetical protein TRFO_16226	Tritrichomonas foetus
Sold_transcript125	GH19	XP_001581165.1 hypothetical protein	Trichomonas vaginalis G3
Sold_transcript126	GH20	PIQ07967.1 beta-N-acetylglucosaminidase	Ignavibacteriales bacterium CG18_big_fil_WC_8_21_14_2_50_31_20
Sold_transcript127	GH22	WP_109264109.1 beta-glucosidase	Marinilabilia sp.
Sold_transcript128	GH26	OFY73025.1 hypothetical protein A2V46_15635	Bacteroidetes bacterium RBG_19FT_COMBO_42_7
Sold_transcript129	GH26	WP_091840746.1 hypothetical protein	Prevotella sp. ne3005
Sold_transcript130	GH26	BBA49652.1 mannanase, partial	uncultured symbiotic protist of Reticulitermes speratus
Sold_transcript131	GH30_1	PWL80084.1 glucosylceramidase	Prevotellaceae bacterium
Sold_transcript132	GH30_1	PWL80084.1 glucosylceramidase	Prevotellaceae bacterium
Sold_transcript133	GH30_1	PWL80084.1 glucosylceramidase	Prevotellaceae bacterium
Sold_transcript134	GH30_1	WP_073288467.1 glucosylceramidase	Anaerosporobacter mobilis
Sold_transcript135	GH31	WP_122375658.1 DUF5110 domain-containing protein	Parabacteroides sp. AF18-52
Sold_transcript136	GH36	OFY67683.1 alpha-galactosidase	Bacteroidetes bacterium RBG_13_43_22
Sold_transcript137	GH43_12	PXV66337.1 beta-xylosidase	Dysgonomonas alginatilytica
Sold_transcript138	GH43_28	WP_013446415.1 carbohydrate-binding protein	Paludibacter propionicigenes
Sold_transcript139	GH45	BAF57355.1 putative glycosyl hydrolase family45	uncultured symbiotic protist of Hodotermopsis sjoestedti
Sold_transcript140	GH45	BAF57355.1 putative glycosyl hydrolase family45	uncultured symbiotic protist of Hodotermopsis sjoestedti
Sold_transcript141	GH45	ESK85518.1 glycoside hydrolase family 45 protein	Moniliophthora roreri MCA 2997
Sold_transcript142	GH45	BAF57355.1 putative glycosyl hydrolase family45	uncultured symbiotic protist of Hodotermopsis sjoestedti
Sold_transcript143	GH53	WP_057252896.1 arabinogalactan endo-1,4-beta-galactosidase	Bacteroides uniformis
Sold_transcript144	GH53	WP_072288522.1 arabinogalactan endo-1,4-beta-galactosidase	Prevotellaceae bacterium HUN156
Sold_transcript145	GH53	WP_028897429.1 hypothetical protein	Prevotella sp. HUN102
Sold_transcript146	GH53	WP_072288522.1 arabinogalactan endo-1,4-beta-galactosidase	Prevotellaceae bacterium HUN156
Sold_transcript147	GH55	KKY34444.1 putative glycoside hydrolase family 55 protein	Diaporthe ampelina
Sold_transcript148	GH87	WP_002623883.1 APHP domain protein	Cystobacter fuscus
Sold_transcript149	GH87	WP_108065198.1 carbohydrate-binding protein	Vitiosangium sp. GDMCC 1.1324
Sold_transcript150	GH133	OHT00114.1 Glycogen debranching enzyme	Tritrichomonas foetus
Sold_transcript151	GH158	RLS56385.1 hypothetical protein DWH91_06925, partial	Planctomycetes bacterium
Sold_transcript152	GH158	RLS56385.1 hypothetical protein DWH91_06925, partial	Planctomycetes bacterium
Sold_transcript153	GH158	WP_075096501.1 hypothetical protein	Planctomyces sp. SH-PL14
